# Supplementary material for: 18:0 Lyso PC Derived by Bioactivity-Based Molecular Networking from Lentil Mutant Lines and Its Effects on High-Fat Diet-Induced Obese Mice
Source: Molecules. 2021 Dec 13;26(24):7547. doi: 10.3390/molecules26247547 (PMC8707596; doi:10.3390/molecules26247547)
Supplement: Supplementary file 1 [file molecules-26-07547-s001.zip]

Archive with 1 entries (1 files):
- molecules-1490279-supplementary.pdf
